# Supplementary material for: JOINT for large-scale single-cell RNA-sequencing analysis via soft-clustering and parallel computing
Source: BMC Genomics. 2021 Jan 11;22:47. doi: 10.1186/s12864-020-07302-6 (PMC7798298; doi:10.1186/s12864-020-07302-6)
Supplement: Supplementary file 9 — Additional file 9: Table S1. Comparison of clustering performance for JOINT and published imputation algorithms on a simulated dataset. [file 12864_2020_7302_MOESM9_ESM.xlsx]

## Sheet: Table S1
	Table S1
	Performance Scores	Original (K-means)	Observed (K-means non-log)	Observed (K-means log)	Saver	JOINT
	Adjusted Rand Index	0.9	0.54	0.01	0.54	0.92
	Jaccard Index	0.91	0.63	0.43	0.63	0.93
	Adjusted Mutual Info	0.85	0.52	0	0.52	0.85
