# Supplementary material for: JOINT for large-scale single-cell RNA-sequencing analysis via soft-clustering and parallel computing
Source: BMC Genomics. 2021 Jan 11;22:47. doi: 10.1186/s12864-020-07302-6 (PMC7798298; doi:10.1186/s12864-020-07302-6)
Supplement: Supplementary file 10 — Additional file 10: Table S2. Comparison of computing time when JOINT is run on GPU vs. CPU. [file 12864_2020_7302_MOESM10_ESM.xlsx]

## Sheet: Table S2
	Table S2
	Gene=2000	TensorFlow GPU	TensorFlow CPU	NumPy CPU
	Computing Time (s)	0.167	5.95	589.95
